# Supplementary material for: Geospatial and demographic patterns of SARS-CoV-2 spread in Massachusetts from over 130,000 genomes
Source: medRxiv. 2025 Apr 6:2025.04.04.25324273. Preprint. [Version 1] doi: 10.1101/2025.04.04.25324273 (PMC11998852; doi:10.1101/2025.04.04.25324273)
Supplement: Supplement 1 [file media-1.xlsx]

## Sheet: Sheet1
Clade		Vaccination Status		Age bins		Test Sector		Gender		City Type
Delta	52998	unvaccinated	61694	0-4	4631	Public Testing	46485	Female	64624	Inner Core	32740
BA.1*	50376	partially vaccinated	6259	5-11	12462	Unknown	32140	Male	57335	Regional Urban Centers	47976
BA.2*	14264	vaccinated	35583	12-15	5881	College	23759			Maturing Suburbs	15376
BA.2.12.1*	6963	boosted 1x	16915	16-19	9102	Medical	22894			Developing Suburbs	25222
BA.4*	1309	boosted 2x	16566	20-29	25058	SNF	6434			Rural Towns	1158
BA.5*	6271			30-49	36678	K-12	1570
BQ.1*	2300			50-64	18791	Employer	951
XBB*	761			65-74	6062	Prison	441
Recombinant	61			75+	3807
